# Supplementary material for: Discovery-Driven Plasma Proteomics Identifies a Multi-Protein Signature for Amyloid PET Positivity: A Machine Learning Analysis of the Bio-Hermes Cohort
Source: Int J Mol Sci. 2026 Jun 18;27(12):5533. doi: 10.3390/ijms27125533 (PMC13299064; doi:10.3390/ijms27125533)
Supplement: Supplementary file 1 [file ijms-27-05533-s001.zip]

Archive with 1 entries (1 files):
- ijms-4331143-supplementary.pdf
